# Supplementary material for: Mesoporous Silica Nanoparticles Enhance the Anticancer Efficacy of Platinum(IV)-Phenolate Conjugates in Breast Cancer Cell Lines
Source: Nanomaterials (Basel). 2022 Oct 26;12(21):3767. doi: 10.3390/nano12213767 (PMC9659259; doi:10.3390/nano12213767)
Supplement: Supplementary file 1 [file nanomaterials-12-03767-s001.zip]

Archive with 1 entries (1 files):
- nanomaterials-1960585-supplementary.pdf
